# Supplementary material for: HIF1A Knockout by Biallelic and Selection-Free CRISPR Gene Editing in Human Primary Endothelial Cells with Ribonucleoprotein Complexes
Source: Biomolecules. 2022 Dec 22;13(1):23. doi: 10.3390/biom13010023 (PMC9856017; doi:10.3390/biom13010023)
Supplement: Supplementary file 1 [file biomolecules-13-00023-s001.zip]

Archive with 3 entries (3 files):
- biomolecules-2067498-supplementary figures.pdf
- supplementary Table S1.xlsx
- supplementary Table S2.xlsx
