# Supplementary material for: HIF1A Knockout by Biallelic and Selection-Free CRISPR Gene Editing in Human Primary Endothelial Cells with Ribonucleoprotein Complexes
Source: Biomolecules. 2022 Dec 22;13(1):23. doi: 10.3390/biom13010023 (PMC9856017; doi:10.3390/biom13010023)
Supplement: Supplementary file 1 [file biomolecules-13-00023-s001.zip › supplementary Table S1.xlsx]

## Sheet: Sheet1
Primer	Sequence	GC %	Da	Length	Binding site	Tm	Product
HIF1a-Forward 1	GTGAGAGTTCCTTATGTGTGCA	45	6795.5	22-mer	61.720.169 ... 61.720.190	56°C	728bp
HIF1a-Revers 1	GCCAGTATCTTATTCCTGACT	43	6347.2	21-mer	61.720.876 ... 61.720.896	53°C
HIF1a-Forward 2	CTGTGTTGAAATGGCTGTAT	40	6178.1	20-mer	61.721.381 ... 61.721.400	54°C	638bp
HIF1a-Revers 2	ATGCAATTAGGTGGGCTTTC	45	6163.1	20-mer	61.721.999 ... 61.721.018	55°C
