# Supplementary material for: HIF1A Knockout by Biallelic and Selection-Free CRISPR Gene Editing in Human Primary Endothelial Cells with Ribonucleoprotein Complexes
Source: Biomolecules. 2022 Dec 22;13(1):23. doi: 10.3390/biom13010023 (PMC9856017; doi:10.3390/biom13010023)
Supplement: Supplementary file 1 [file biomolecules-13-00023-s001.zip › supplementary Table S2.xlsx]

## Sheet: Sheet1
Guide RNA	Sequence	Size (bp)	Orientation	Location	Primer set
HIF1a-gRNA1	CCATCAGCTATTTGCGTGTG	20	Forward	61.720.534 ... 61.720.553	HIF1a-Forward 1 HIF1a-Revers 1
HIF1a-gRNA2	GTTATGGTTCTCACAGATGA	20	Forward	61.721.580 ... 61.721.599	HIF1a-Forward 2 HIF1a-Revers 2
HIF1a-gRNA3	TACTCATCCATGTGACCATG	20	Forward	61.720.771 ... 61.721.790	HIF1a-Forward 2 HIF1a-Revers 2
